# Supplementary material for: Kcnq (Kv7) channels exhibit frequency-dependent responses via partial inductor-like gating dynamics
Source: Commun Biol. 2025 Jun 5;8:866. doi: 10.1038/s42003-025-08302-6 (PMC12141596; doi:10.1038/s42003-025-08302-6)
Supplement: Supplementary file 3 — Supplementary Data 1 [file 42003_2025_8302_MOESM3_ESM.xlsx]

## Sheet: Fig. 1
	Fig. 1b
		Holding membrane potential
	Conductance (nS)	-80 mV			0	0	0	0	0	0	0	0	0	0	0	0	0	0	0	0	0	0	0	0	0	0	0	0	0	0	0	0	0	0	0	0	0	0	0	0	0	0	0	0	0	0	0	0	0
		-70 mV			0	0	0	0	0	0	0	0	0	0	0	0	0	0	0	0	0	0	0	0	0	0	0	0	0	0	0	0	0	0	0	0	0	0	0	0	0	0	0	0	0	0	0	0	0
		-60 mV			0.334204	0.375979	0	0.334204	0	0	0.45953	0	0	0.208877	0	0	0	0	0	0	0.543081	0	0	0	0	0	0	0	0	0	0	0	0	0	0	0	0	0	0	0.45953	0	0	0	0	0	0.417755	0	0	0
		-50 mV			1.98758	1.82195	0.331263	2.0207	0.596273	0.662526	2.71636	0	1.22567	0.728778	0	0.430642	0.6294	0	1.06004	0.231884	2.18634	0.364389	0.596273	0	0.960663	0.463768	0.463768	1.8882	0.331263	0.960663	0.364389	0.695652	0.761905	0.89441	0.530021	0.397516	0.331263	0.662526	0.6294	2.15321	1.35818	0.165631	0.057971	0	0.430642	2.68323	0.26501	0.728778	0
		-40 mV			8.23328	7.40995	3.43053	9.0566	2.79931	1.86621	7.68439	0.603774	4.30017	2.66209	0.274443	3.73242	4.11664	1.48199	5.7084	1.26244	6.75129	0.686106	2.19554	0.713551	6.25729	3.43053	3.01887	6.03774	7.46484	5.21441	1.78388	3.89708	5.48885	4.22642	3.65009	3.56775	1.9211	5.48885	2.74443	9.33105	7.95883	1.4271	2.1681	0.960549	2.99142	2.25043	3.78731	4.80274	0.548885
		-30 mV			17.3353	15.9297	11.3616	19.2094	8.66764	3.37335	12.6501	1.87408	8.66764	6.98097	1.49927	12.0878	9.55783	6.93411	12.6032	3.8653	14.5242	2.06149	7.21523	2.92826	15.6955	9.37042	6.79356	11.9004	17.101	12.6501	5.80966	9.83895	14.7584	9.27672	10.5417	10.3075	5.20059	13.5871	7.6369	19.2094	18.5066	4.47438	6.79356	3.30307	9.72182	19.6779	9.22987	12.7672	2.1552
		-20 mV			26.1558	23.908	19.9234	27.7905	14.7126	4.61814	17.1648	3.67816	13.4866	12.7101	2.84036	21.4559	14.8148	15.1213	19.4125	7.43806	22.3755	3.51469	12.4649	6.53895	24.8276	15.9387	10.6258	17.0626	25.5428	19.2082	9.9719	15.6322	25.7471	13.6909	16.7561	19.4125	8.74585	21.6603	12.8736	28.4036	29.4253	7.45849	11.954	6.33461	17.2669	28.1992	14.917	20.1277	4.02554
		-10 mV			32.9785	30.6229	27.2707	35.1529	18.6636	5.29105	21.0193	5.14609	17.5764	17.5764	3.18913	29.3545	19.2978	22.1065	25.0057	10.0747	29.1733	4.38505	15.7644	9.4949	32.2537	21.5629	13.4088	21.9253	33.3409	24.6433	13.9524	20.5663	34.9717	17.3952	22.8313	28.6297	10.8358	27.9049	16.5798	36.0589	38.2333	9.69422	15.402	8.69762	23.4655	35.1529	19.932	26.8177	4.78369
		-0 mV			37.9247	36.1343	32.3906	40.3662	20.3459	5.53408	24.2523	5.84944	20.1831	21.3225	3.49949	35.4832	22.2991	27.8332	29.1353	11.5565	35.1577	5.20855	17.5788	11.2309	39.2269	26.0427	15.7884	25.7172	39.2269	28.9725	16.2767	24.7406	42.8077	20.3459	27.1821	35.8087	11.7192	33.3672	18.5554	42.4822	46.0631	11.2309	17.0905	11.0682	28.8098	41.1801	25.2289	31.2513	4.98474
	Fig. 1c
		Conductance (nS)
	Control	3.49949	22.2991	29.1353	35.1577	17.5788	39.2269	46.0631	11.2309	17.0905	11.0682	28.8098	41.1801	19.932	28.4842	26.3683	8.95219	38.413	24.2523	29.9491	16.6022	22.2991	36.9481	31.414	19.3693	12.2075	6.52322
	XE991	0	4.42726	2.01831	11.882	0.732452	3.46694	27.0193	1.72533	0.960326	2.34385	8.78942	3.69481	6.34791	6.52322	0.895219	1.4649	3.22537	1.09054	8.87882	5.53408	6.83622	6.18515	1.43235	1.56256	0.944049	0.846389
	Fig. 1k
		Kcnq2/3
		Membrane potential
	Resonant frequency (Hz)	-75 mV		1.12915	0.488281	0.946045	0.518799	0.946045	0.488281	0.610352	0.488281	0.976562	0.488281	0.488281	0.640869	0.488281	0.915527	0.488281	0.671387	0.976562	0.488281	0.518799	0.488281	1.0376	0.488281	0.488281	0.518799	0.640869	0.488281	1.7395	1.5564	1.06812	1.80054	0.976562	0.976562	0.854492	1.86157	0.823975	1.00708	0.488281	0.671387
		-60 mV		4.5166	2.38037	2.56348	5.06592	0.488281	3.02124	2.89917	1.37329	2.74658	1.43433	0.518799	3.87573	0.488281	1.52588	0.671387	3.93677	1.0376	3.93677	1.19019	0.518799	4.60815	0.488281	0.488281	0.488281	1.80054	0.488281	4.36401	2.83813	1.00708	5.37109	0.701904	4.30298	1.80054	1.92261	0.823975	3.87573	2.50244	2.56348
		-40 mV		1.09863	8.42285	6.50024	8.88062	5.82886	2.89917	7.69043	2.50244	4.15039	5.49316	3.72314	8.23975	5.7373	6.56128	7.69043	3.78418	6.56128	1.70898	7.23267	4.27246	13.7329	10.1013	11.2915	4.97437	13.8855	7.20215	3.35693	9.97925	9.67407	7.2937	14.3127	13.855	5.09644	14.8621	5.37109	13.9465	3.84521	7.93457	10.6812	7.08008	7.32422	8.48389	18.3411	12.6953	6.50024	5.40161
		-30 mV		3.96729	8.17871	13.9465	8.45337	3.05176	2.83813	5.46265	9.79614	4.11987	24.5056	3.72314	7.50732	25.116	4.88281	2.28882	5.92041	8.11768	11.1389	8.42285	5.46265	9.49097	6.2561	11.0168	15.4114	8.02612	7.59888	8.14819	5.40161	9.33838	0.976562	15.0146	17.4561	6.10352	15.4724	15.1062	7.93457	25.2075
		-20 mV		0.488281	15.1367	9.8877	3.66211	1.34277	2.83813	11.2915	6.50024	4.27246	9.94873	9.00269	7.35474	5.12695	10.1013
		Kcnh7				Control
		Membrane potential				Membrane potential
	Resonant frequency (Hz)	-75 mV	-60 mV	-40 mV	-30 mV	-75 mV	-60 mV	-40 mV	-30 mV	-20 mV
		1.00708	1.0376	6.34766	5.15747	0.488281	0.488281	0.488281	0.518799	0.732422
		0.488281	0.488281	1.58691	1.15967	0.915527	0.549316	0.488281	0.488281	0.732422
		0.518799	0.518799	0.823975	0.946045	0.762939	0.488281	0.488281	0.518799	0.579834
		0.488281	0.671387	3.38745	2.53296	1.06812	0.488281	0.488281	0.549316	3.66211
		0.488281	1.7395	4.08936	3.38745	1.00708	1.06812	1.06812	2.38037	0.549316
		1.00708	0.579834	2.28882	2.44141	1.00708	0.518799	0.946045	0.488281	0.946045
		0.88501	0.488281	0.640869	1.52588	1.12915	1.52588	0.518799	0.610352	2.7771
		0.488281	1.89209	3.23486	1.61743	0.579834	0.488281	2.31934	1.43433	0.549316
		1.0376	1.34277	3.02124	3.93677	0.640869	0.488281	1.64795	2.2583	1.28174
				2.31934	1.58691	0.854492	1.09863	0.488281	0.488281	0.946045
				1.61743	0.518799	0.488281	0.488281	1.15967	0.946045	1.12915
				3.38745	2.47192	0.488281	0.488281	1.70898	1.12915	0.854492
				2.56348	1.43433	0.976562	1.95312	0.579834	1.77002	1.34277
				3.72314	1.06812	1.86157	0.518799	2.28882	0.488281	0.732422
				2.83813	0.488281	0.518799		1.12915	1.64795	0.549316
				1.58691	1.52588	0.488281		1.77002	0.762939
				2.83813	2.04468				0.488281
				4.05884
				1.19019
	Fig. 1l
		Kcnq2/3
		Membrane potential
	Resonant strength	-75 mV		1.43754	1	1.52595	1.02119	1.03199	1	1.06072	1	1.03701	1	1	1.06985	1	1.32224	1	1.05456	1.14332	1	1.0032	1	1.2407	1	1	1.03268	1.073	1	1.1096	1.03382	2.04989	1.14632	1.5023	1.13827	1.09535	1.02485	1.05303	1.09054	1	1.07178
		-60 mV		1.5057	1.48481	1.16663	1.84696	1	1.13816	1.45108	1.05955	1.10207	1.15352	1.00746	1.22151	1	1.04303	1.06485	1.06583	1.08139	1.05624	1.09919	1.03268	1.31207	1	1	1	1.06479	1	1.20524	1.12044	1.33348	1.17062	1.04772	1.26586	1.10849	1.12996	1.11534	1.21673	1.02138	0.911614
		-40 mV		1.70447	2.66538	4.01387	2.61764	3.64241	1.78409	3.23071	1.78323	2.10229	2.20352	2.3828	4.28258	2.03312	3.2332	2.32945	2.39397	3.65736	1.36776	2.12192	1.9542	3.39609	5.34651	1.94255	2.07863	2.54625	3.56977	2.41981	3.6845	4.6836	3.71159	4.40417	2.31063	1.83418	4.16272	3.16144	3.0583	2.22528	3.77892	2.77141	1.16991	3.46677	3.00084	3.80388	5.77541	2.19559	2.58062
		-30 mV		1.19335	2.4888	1.42906	3.69378	1.68926	1.49936	1.47273	2.14067	2.01234	1.60883	1.84594	3.81549	2.16223	2.35861	1.56837	1.5083	2.18684	2.44817	1.83544	1.83206	2.47108	2.14224	2.79752	2.70377	1.57321	1.65294	2.28515	1.75611	1.84763	1.20014	2.02425	3.05581	2.59671	4.49651	3.20487	2.59819	4.3745
		-20 mV		1	1.20553	1.76149	1.49363	1.10185	1.54333	2.04385	1.53344	1.44019	1.04144	1.75452	1.54928	1.15752	1.36261
		Kcnh7				Control
		Membrane potential				Membrane potential
	Resonant strength	-75 mV	-60 mV	-40 mV	-30 mV	-75 mV	-60 mV	-40 mV	-30 mV	-20 mV
		1.57489	1.22223	3.73101	7.98643	1	1	1	1.00062	1.01836
		1	1	1.21404	1.32698	1.11558	1.02096	1	1	1.00258
		1.02607	1.02341	1.10792	1.13713	1.06313	1	1	1.00177	1.0035
		1	1.00106	1.93775	1.369	1.07838	1	1	1.00109	1.22139
		1	1.0071	2.50267	3.66459	1.56883	1.22982	1.17963	1.30444	1.00214
		1.38851	1.00622	1.19137	2.49663	1.01596	1.00751	1.03673	1	1.00008
		1.06843	1	1.02722	1.16421	1.07148	1.03234	1.00148	1.01611	1.08322
		1	1.03618	1.77603	2.95412	1.01348	1	1.12949	1.04372	1.02545
		1.1532	1.10378	1.34723	2.29353	1.02177	1	1.16144	1.24687	1.06648
				1.46221	1.30046	1.05243	1.04343	1	1	1.04869
				1.14078	1.01198	1	1	1.0968	1.01263	1.43659
				1.0997	3.51014	1	1	1.01264	1.09171	1.05659
				2.17513	1.14888	1.04919	1.07969	1.03077	1.05133	1.24662
				1.72625	1.03705	1.12305	1.01134	1.18611	1	1.01444
				1.50949	1	1.02181		1.03817	1.45794	1.01477
				1.18371	1.31984	1		1.04524	1.01365
				3.4026	1.22432				1
				1.11645
				1.07521
[truncated: 43 more columns]

## Sheet: Fig. 2
	Fig. 2f
		Control				XA991
		0.5 Hz	5 Hz	10 Hz	15 Hz	0.5 Hz	5 Hz	10 Hz	15 Hz
	Amplitude (nA)	0.837156	0.240574	0.173942	0.16139	0.117934	0.039675	0.0532549	0.0749983
		0.158176	0.0437464	0.0610809	0.0835045	0.0502066	0.0470232	0.0635683	0.0853065
		0.430054	0.0968871	0.0948877	0.104811	0.118231	0.070927	0.0821647	0.0935168
		0.553478	0.190929	0.155049	0.165861	0.0857894	0.0462754	0.0734507	0.102132
		0.54226	0.152557	0.117961	0.138774	0.0541273	0.0220238	0.0282243	0.0373511
		0.422622	0.11297	0.100418	0.0991566	0.0201907	0.0213902	0.0293668	0.0403709
		0.2656	0.165269	0.181628	0.193941	0.12587	0.127698	0.143734	0.160154
	Fig. 2g						Fig. 2h
		Outward						Inward
		0.5Hz	5Hz	10Hz	15Hz			0.5Hz	5Hz	10Hz	15Hz
	Amplitude (nA)	1.028	0.287504	0.166297	0.139662		Amplitude (nA)	-0.451789	-0.169559	-0.146825	-0.144731
		0.200695	0.0235894	0.0144778	0.0105188			-0.0487488	-0.0196274	-0.0125573	-0.0127981
		0.504452	0.0771178	0.0377975	0.0258422			-0.160644	-0.0400066	-0.0438273	-0.0416988
		0.6624	0.205883	0.138569	0.114227			-0.307977	-0.147288	-0.131512	-0.1353
		0.700208	0.157788	0.102385	0.115396			-0.305959	-0.135745	-0.117874	-0.146283
		0.562872	0.105378	0.0847732	0.0827308			-0.259429	-0.113789	-0.102697	-0.0931792
		0.216869	0.0589518	0.0430495	0.042318			-0.0995754	-0.0504555	-0.05483	-0.053587

## Sheet: Fig. 3
	Fig. 3j							Fig. 3m				Fig. 3n
		-30 mV	-35 mV	-40 mV	-45 mV	-50 mV		mV	-40→-35	-35→ -40		mV	-40→-30	-30→ -40
	Conductance (%)	225.187	185.165	100	64.5293	20.2264		(Gafter-Gsteady-state) / Gsteady-state	0.073443	-0.0114237		(Gafter-Gsteady-state) / Gsteady-state	0.0292395	-0.0255704
		484.148	272.287	100	51.6815	28.2765			0.00778303	-0.0152104			0.05412	0.0365854
		172.653	138.268	100	64.1352	30.8034			-0.0112068	0.00652451			-0.067509	0.00176415
		528.31	394.397	100	-38.3421	-82.9929			0.214913	-0.092491			0.288691	-0.0912277
		224.983	160.441	100	56.1583	22.5558			0.00315535	0.00565276			0.0094121	0.00678113
		223.705	153.521	100	63.6945	41.1763			-0.0584623	0.0416341			-0.0495372	0.0402354
		203.571	146.992	100	76.5319	61.5579			-0.101228	0.0874294			-0.144347	0.0486433
		149.81	133.549	100	79.7599	80.8573			-0.0793339	0.0527254			-0.18306	0.149731
		265.022	183.546	100	44.6485	19.653			0.0484398	0.00291534			0.0193894	-0.0277035
								Fig. 3s				Fig. 3t
								mV	-30→-25	-25→ -30		mV	-30→-20	-20→ -30
								(Gafter-Gsteady-state) / Gsteady-state	-0.118775	0.157539		(Gafter-Gsteady-state) / Gsteady-state	-0.278022	0.337159
									-0.007381	-0.000952291			-0.0387784	0.0374365
									-0.0508425	0.0507307			-0.117021	0.116992
									0.00537182	0.00198076			-0.0120562	-0.0103654
									-0.155404	0.168426			-0.260725	0.360002
									-0.0799801	0.0954072			-0.115227	0.160908
									-0.0403576	0.0864853			-0.111086	0.135801

## Sheet: Fig. 4
	Fig. 4c
		Kcnq2/3					Kcnh7
		Membrane potential					Membrane potential
		-75 mV	-60 mV	- 40 mV	- 30 mV	- 20 mV	-75 mV	-60 mV	- 40 mV	- 30 mV	- 20 mV
	Power spectrum density (PSD) (V2/Hz)	1.40909e-08	7.65281e-09	3.18168e-09	6.06033e-09	1.01919e-08	2.177e-08	1.32194e-08	7.08037e-09	8.6706e-08	1.6449e-08
		1.55491e-08	1.43618e-08	6.75202e-09	5.6485e-09	2.5385e-09	1.03984e-08	6.03326e-09	4.52616e-09	6.87139e-09	4.90233e-09
		3.65307e-08	2.8447e-08	4.55163e-09	7.13981e-09	4.70168e-09	1.42088e-08	1.13584e-08	2.58771e-08	3.22256e-09	1.98387e-06
		2.00824e-08	2.06605e-08	5.27221e-09	4.72168e-09	5.31782e-09	5.32135e-08	7.94293e-09	5.84189e-09	3.94293e-08	5.37513e-09
		1.25027e-08	2.01746e-08	6.78389e-09	5.00525e-09	7.78693e-09	1.23055e-08	8.51517e-09	7.87323e-09	1.95737e-08	4.05714e-09
		3.69654e-08	3.8212e-08	3.05775e-09	4.06955e-09	4.95525e-09	2.39329e-08	2.06679e-08	6.97896e-08	2.06048e-08
		7.48342e-09	1.05213e-08	7.75267e-09	3.23361e-09	3.91103e-09	6.80835e-09	1.12807e-08	8.3263e-09	1.56321e-08
		9.13653e-09	6.42223e-09	6.75893e-09	7.06079e-09	5.93651e-09		1.36529e-08	4.25434e-08	4.71247e-09
		2.10815e-08	8.92272e-09	5.33459e-09	4.86844e-09			9.41871e-09	4.88915e-09	3.34136e-09
		1.41336e-08	9.58417e-09	4.17848e-09	2.91559e-09			6.93581e-09	2.78087e-09
		1.49079e-08	1.45577e-08	8.0555e-09	1.6339e-09
		2.97032e-08	1.4637e-08	4.70571e-09	3.91921e-09
		1.39513e-08	6.534e-09	9.70905e-09	6.56733e-09
		1.11133e-08	8.90122e-09	3.06341e-09	2.90656e-09
		2.70597e-08	1.04005e-08	5.76505e-09
				6.36886e-09
				5.38085e-09
	Fig. 4e
		Kcnq2/3	Kcnh7
	Peak PSD (V2/Hz)	6.06033e-09	8.6706e-08
		5.6485e-09	1.6449e-08
		1.01919e-08	4.90233e-09
		2.5385e-09	1.98387e-06
		4.72168e-09	3.94293e-08
		5.00525e-09	1.95737e-08
		5.31782e-09	2.06048e-08
		3.23361e-09	1.56321e-08
		7.78693e-09	5.37513e-09
		2.91559e-09	4.05714e-09
		4.95525e-09
		1.6339e-09
		3.91921e-09
		6.56733e-09
		2.90656e-09

## Sheet: Fig. 7
	Fig. 7d
		Wild-type											R213Q													R144Q
		Membrane potential											Membrane potential													Membrane potential
		-80 mV	-70 mV	-60 mV	-50 mV	-40 mV	-30 mV	-20 mV	-10 mV	0 mV	+10 mV	+20 mV	-80 mV	-70 mV	-60 mV	-50 mV	-40 mV	-30 mV	-20 mV	-10 mV	0 mV	+10 mV	+20 mV	+30 mV	+40 mV	-80 mV	-70 mV	-60 mV	-50 mV	-40 mV	-30 mV	-20 mV	-10 mV	0 mV	+10 mV	+20 mV
	G/Gmax	0	0	0	0.023513	0.0616864	0.189834	0.386779	0.578102	0.760586	0.891346	1	0	0	0	0	0	0	0.0905786	0.0937073	0.246511	0.382011	0.604515	0.760088	1	0	0	0	0.0973921	0.247141	0.393115	0.577164	0.687052	0.81002	0.959295	1
		0	0	0	0	0.0629739	0.161261	0.408973	0.621367	0.788473	0.904002	1	0	0	0	0	0	0.044977	0.0805645	0.168651	0.250262	0.400378	0.875407	0.80087	1	0	0	0.0682326	0.105836	0.0979594	0.191124	0.359479	0.54052	0.701326	0.862569	1
		0	0	0	0	0.055113	0.132578	0.298441	0.496204	0.689389	0.849595	1	0	0	0	0.0859006	0.118611	0.155242	0.229617	0.2506	0.393937	0.561884	0.732612	0.876726	1	0	0	0.161999	0.256917	0.390223	0.472381	0.665622	0.75888	0.84158	0.909007	1
		0	0	0	0	0	0.0647501	0.204742	0.425715	0.545493	0.73503	1	0	0	0	0	0.0319849	0.0659796	0.125029	0.174223	0.297192	0.441931	0.622624	0.787261	1	0	0	0	0.133597	0.379479	0.51737	0.722071	0.782971	0.906501	0.922102	1
		0	0	0	0	0.0409105	0.178095	0.46605	0.702289	0.849215	0.982222	1	0	0	0	0	0	0.05695	0.132471	0.234938	0.373712	0.594607	0.818343	0.892671	1	0	0	0	0.265439	0.309872	0.435149	0.461444	0.560979	0.758831	0.855574	1
		0	0	0	0	0.0636599	0.179999	0.388083	0.570051	0.743313	0.856734	1	0	0	0	0	0	0.0329633	0.106799	0.127486	0.235577	0.377163	0.54375	0.752053	1	0	0	0	0.120456	0.249487	0.496904	0.656355	0.801654	0.946984	0.97594	1
		0	0	0	0	0.0461725	0.0974934	0.260555	0.466907	0.655777	0.83724	1	0	0	0	0	0	0.0615157	0.129677	0.245842	0.359743	0.523735	0.6748	0.810503	1	0	0	0	0.147801	0.367348	0.477811	0.664256	0.692975	0.778098	0.951086	1
		0	0	0	0	0.0244899	0.107507	0.296961	0.496632	0.726225	0.922836	1	0	0	0	0	0.0538028	0.137776	0.258569	0.432738	0.591776	0.684582	0.807496	0.900137	1	0	0	0	0.0437371	0.186351	0.379994	0.52032	0.676711	0.822773	0.947434	1
		0	0	0	0.0362018	0.0799792	0.186007	0.308219	0.475256	0.664079	0.83956	1	0	0	0	0	0	0.150923	0.230385	0.301576	0.419454	0.618675	0.842305	0.923951	1	0	0	0.142833	0.283153	0.30496	0.410489	0.497796	0.588561	0.751292	0.902914	1
		0	0	0	0	0.0329053	0.102988	0.310338	0.519003	0.726412	0.875837	1	0	0	0	0	0.0454012	0.0678193	0.135218	0.179857	0.32312	0.421596	0.620889	0.783958	1	0	0	0	0.274797	0.277153	0.363311	0.515902	0.588183	0.704464	0.788613	1
		0	0	0	0	0.0365495	0.120282	0.325254	0.487579	0.685303	0.849595	1	0	0	0	0	0	0.0383616	0.0711237	0.0964653	0.170064	0.311757	0.468233	0.682083	1	0	0	0	0.227252	0.313788	0.482121	0.638609	0.732029	0.831255	0.934679	1
		0	0	0	0	0.0821002	0.148795	0.370833	0.517917	0.657229	0.837842	1	0	0	0	0	0	0.0375995	0.0839298	0.168339	0.354677	0.612157	0.797464	0.926433	1	0	0	0	0.126389	0.246229	0.330977	0.502377	0.647224	0.730172	0.92054	1
													0	0	0	0	0	0	0	0.0612756	0.148408	0.264273	0.456725	0.694652	1	0	0	0	0.116299	0.281389	0.461554	0.694752	0.811668	0.896122	0.992726	1
																										0	0	0	0.0649016	0.193217	0.416931	0.627652	0.740878	0.85014	0.936385	1
	Fig. 7e					Fig. 7f
		Wild-type	R213Q	R144Q			Wild-type	R213Q	R144Q
	Rise time constant (msec)	150.5	47.08	154.9		Decay time constant (msec)	241.5	6.13	94.78
		156.5	89.09	144.5			74.11	5.328	207
		147.3	7.528	164.2			95.64	7.804	79.8
		107.9	48.13	107.1			72.62	5.664	36.4
		137.4	55.54	68.81			45.49	5.036	9.579
		163.6	34.03	209.4			34.66	5.884	53.9
		133.2	58.38	135.3			48.47	5.184
	Fig. 7m
		Wild-type						R213Q						R144Q
		Membrane potential						Membrane potential						Membrane potential
		-75 mV	-60 mV	-40mV	-20 mV	0 mV	+20 mV	-75 mV	-60 mV	-40mV	-20 mV	0 mV	+20 mV	-75 mV	-60 mV	-40mV	-20 mV	0 mV	+20 mV
	Resonant strength	1.02146	1	2.63551	6.43857	1.60966	1.07777	1.02022	1	1.1006	1.05573	1.25979	2.25058	1.00013	1.15235	2.00562	1.54305	1.26743	1.20412
		1	1.02642	1.93013	2.84207	1.6289	1.15374	1	1.02751	1.06419	1.18873	1.85195	1.88912	1.03422	1.12421	1.32836	1.83713	1	1.00897
		1.199	1.03734	1.3976	2.96131	1.26299	1.04165	1.18486	1.0321	1.06768	1.01287	1.07362	1.33928	1	1.05345	1.1881	1.03145	1	1.22009
		1	1.01414	1.11486	1.36041	1.11795	1.0911	1.04488	1.00056	1.03287	1.11705	1.37099	2.63246	1	1.02042	1.93105	1	1.12377	1
		1.02351	1.00936	1.18947	2.60391	1.34982	1	1.00667	1.01651	1.07675	1.02955	1.15538	1.00169	1	1.11649	1.45399	1.3232	1.08076	1.12289
		1	1.15113	1.22725	2.10222	2.17112	1	1.19236	1	1.01001	1.03432	1.37448	1.29375	1	1.46023	1.52797	1.56428	1.0921	1.09247
		1.10579	1.03521	1.18567	2.02644	1	1.26452	1.26191	1.002	1.02532	1	1.0443	1.09576	1.13444	1.13671	1.17057	1.32977	1.43934	1.17643
		1.00891	1	1	2.55621	1.88784	1.44625	1.07664	1.12424	1	1.09385	1.01499	2.07574	1.00148	1.02294	1.2842	1.157	1.29205	1.06229
		1.02431	1	1.5915	1.41961	1.81635		1	1	1	1.0581	1	4.87608	1	1	1.39872	1.1128	1.07294	1.15564
		1.06183	1.11917	1.04232	2.29515			1.17562	1.03003	1.08088	1.10449	1.06835		1.05314	1.14501	1.26969	1.19885	1.22533
		1	1.04269	1.02893	1.83489			1.06282	1.01941	1.10858	1.00357	1.2407		1.0197	1.36293	1.21364	1.40751	1.29889
		1.02222	1.01874	1.48014				1.536	1.01171	1.09167	1.09575	1.62609		1	1.042	1.11271
								1.11389	1.04554	1.00606	1.00819			1.01097	1.00978	2.03575
														1	1.00974	1.12881
															1
	Fig. 7n
		Wild-type						R213Q						R144Q
		Membrane potential						Membrane potential						Membrane potential
		-75 mV	-60 mV	-40mV	-20 mV	0 mV	+20 mV	-75 mV	-60 mV	-40mV	-20 mV	0 mV	+20 mV	-75 mV	-60 mV	-40mV	-20 mV	0 mV	+20 mV
	Relative amplification of RS to the peak	0.101461	0.0190397	0.202723	1	0.320655	0.0396499	0	0.0220008	0.05133	0.150916	0.681243	1	0.000132858	0.1515	1	0.540012	0.265939	0.20298
		0	0.0392427	0.318695	1	0.729686	0.42657	0.207907	0.0361077	0.0761242	0.0144735	0.0828061	1	0.788191	0.72818	1	0	0	0.0525828
		0.0146565	0.00583605	0.118128	1	0.0735399	0.025967	0.566976	0	0.0295058	0.101151	0.457961	1	0.00457369	0.0631679	0.879319	1	0.382944	0.680985
		0.00868077	0	0	1	0.340812	0.0887563	0.160439	0.00122237	0.0155109	0	0.229397	1	0	0.643176	0.706596	1	0.143129	0
		0.0156191	0	0.38009	1	0.752546	0	0.597851	0.102227	0.275334	0.355712	0	1	0.0448467	0.0956085	0.486278	0.357344	1	0.279721
		0.147349	0.284001	0.100853	1	0	0	0.498261	0.0108896	0.0852162	0.089008	0.223753	1	0.0105919	0.00940485	1	0.191989	0.217557	0.0601353
		0	0.0329644	0.0223347	1	0.685508	0.204237	0.0293832	0.0117495	0.00156254	0.00211398	0.161527	1	0	0	0.316083	1	0.733455	0.381939
		0.0266097	0.0224479	0.575092	1	0.977795	0.534499
	Fig. 7o
		Wild-type						R213Q						R144Q
		Membrane potential						Membrane potential						Membrane potential
		-75 mV	-60 mV	-40mV	-20 mV	0 mV	+20 mV	-75 mV	-60 mV	-40mV	-20 mV	0 mV	+20 mV	-75 mV	-60 mV	-40mV	-20 mV	0 mV	+20 mV
	Resonant frequency (Hz)	0.579834	0.488281	6.2561	11.8408	8.66699	0.88501	0.518799	0.488281	0.671387	0.610352	1.12915	17.334	0.518799	2.59399	4.30298	5.24902	5.24902	3.20435
		0.488281	0.579834	7.17163	8.42285	6.19507	5.06592	0.488281	0.579834	0.640869	7.75146	17.0898	14.3738	0.640869	2.74658	2.80762	4.30298	0.488281	0.671387
		0.732422	0.579834	2.13623	4.05884	5.18799	1.2207	1.09863	0.88501	0.915527	1.49536	8.36182	14.3738	0.488281	1.98364	2.59399	8.63647	0.488281	1.06812
		0.488281	1.09863	2.13623	3.8147	3.35693	0.762939	1.31226	0.518799	0.579834	1.15967	7.8125	22.1558	0.488281	0.518799	1.00708	0.488281	1.2207	0.488281
		0.671387	0.518799	2.31934	5.24902	2.80762	0.488281	0.549316	0.518799	0.88501	0.518799	8.57544	0.518799	0.488281	2.13623	4.11987	4.91333	0.640869	0.793457
		0.488281	1.80054	2.28882	4.48608	10.7422	0.488281	1.77002	0.488281	1.06812	4.42505	14.7095	3.05176	0.488281	3.02124	9.0332	8.45337	4.73022	2.10571
		1.12915	1.80054	3.02124	7.62939	0.488281	4.30298	1.06812	0.518799	0.640869	0.488281	4.36401	4.73022	3.41797	2.56348	5.85938	4.5166	3.35693	0.640869
		0.823975	0.488281	0.488281	9.70459	5.18799	6.10352	0.579834	0.793457	0.488281	2.28882	0.640869	15.686	0.518799	2.28882	4.45557	2.68555	7.87354	1.31226
		0.88501	0.488281	4.60815	5.34058	5.00488		0.488281	0.488281	0.488281	0.823975	0.488281	14.7095	0.488281	0.488281	3.9978	1.95312	0.610352	1.09863
		0.610352	1.09863	0.549316	5.49316			0.946045	1.77002	1.12915	0.915527	2.65503		0.518799	2.01416	2.44141	4.73022	3.41797
		0.488281	0.579834	1.64795	4.82178			0.671387	0.579834	0.701904	0.518799	10.6506		2.34985	1.25122	1.70898	5.79834	2.80762
		0.518799	1.0376	2.68555				1.00708	0.946045	0.823975	1.7395	8.97217		0.488281	0.640869	1.64795
								1.77002	0.946045	0.610352	1.49536			0.701904	0.518799	3.63159
														0.488281	0.549316	2.28882
															0.488281
	Fig. 7p
		Wild-type	R213Q	R144Q
	Max resonant frequency (Hz)	6.19507	17.334	5.24902
		5.18799	14.3738	5.85938
		5.24902	14.3738	4.91333
		7.62939	22.1558	8.45337
		10.7422	3.05176	3.35693
		5.34058	15.686	1.95312
		5.49316	14.7095	4.73022
		6.10352		5.79834

## Sheet: Supplimentary Figure 2
	Supplementary Figure 2e						Supplementary Figure 2f
	5 mV						10 mV
		Control		ICA				Control		ICA
	mV	-30→-25	-25→-30	-30→-25	-25→-30		mV	-30→-20	-20→-30	-30→-20	-20→-30
	(Gafter-Gsteady-state) / Gsteady-state	-0.118775	0.157539	0.0078153	-0.00675472		(Gafter-Gsteady-state) / Gsteady-state	-0.278022	0.337159	0.0100425	-0.00294467
		-0.007381	-0.000952291	-0.00139911	0.00904447			-0.0387784	0.0374365	0.00965211	0.0104768
		-0.0508425	0.0507307	0.0257765	-0.0253998			-0.117021	0.116992	0.0520645	-0.0485566
		0.00537182	0.00198076	-0.00193961	0.0021764			-0.0120562	-0.0103654	0.00080433	0.0214824
		-0.155404	0.168426	-0.0314004	0.0734998			-0.260725	0.360002	-0.0706316	0.0879893
		-0.0799801	0.0954072	-0.0185136	0.0310757			-0.115227	0.160908	-0.0571268	0.0617677
		-0.0403576	0.0864853	0.0175432	-0.00774001			-0.111086	0.135801	0.0298266	-0.0245829
				-0.0126032	0.023377					-0.0296253	0.0251823

## Sheet: Supplimentary Table 2
	Supplimentary Table 2
		Wild-type											R213Q													R144Q
		Membrane potential											Membrane potential													Membrane potential
		-80 mV	-70 mV	-60 mV	-50 mV	-40 mV	-30 mV	-20 mV	-10 mV	0 mV	+10 mV	+20 mV	-80 mV	-70 mV	-60 mV	-50 mV	-40 mV	-30 mV	-20 mV	-10 mV	0 mV	+10 mV	+20 mV	+30 mV	+40 mV	-80 mV	-70 mV	-60 mV	-50 mV	-40 mV	-30 mV	-20 mV	-10 mV	0 mV	+10 mV	+20 mV
	G/Gmax	0	0	0	0.023513	0.0616864	0.189834	0.386779	0.578102	0.760586	0.891346	1	0	0	0	0	0	0	0.0905786	0.0937073	0.246511	0.382011	0.604515	0.760088	1	0	0	0	0.0973921	0.247141	0.393115	0.577164	0.687052	0.81002	0.959295	1
		0	0	0	0	0.0629739	0.161261	0.408973	0.621367	0.788473	0.904002	1	0	0	0	0	0	0.044977	0.0805645	0.168651	0.250262	0.400378	0.875407	0.80087	1	0	0	0.0682326	0.105836	0.0979594	0.191124	0.359479	0.54052	0.701326	0.862569	1
		0	0	0	0	0.055113	0.132578	0.298441	0.496204	0.689389	0.849595	1	0	0	0	0.0859006	0.118611	0.155242	0.229617	0.2506	0.393937	0.561884	0.732612	0.876726	1	0	0	0.161999	0.256917	0.390223	0.472381	0.665622	0.75888	0.84158	0.909007	1
		0	0	0	0	0	0.0647501	0.204742	0.425715	0.545493	0.73503	1	0	0	0	0	0.0319849	0.0659796	0.125029	0.174223	0.297192	0.441931	0.622624	0.787261	1	0	0	0	0.133597	0.379479	0.51737	0.722071	0.782971	0.906501	0.922102	1
		0	0	0	0	0.0409105	0.178095	0.46605	0.702289	0.849215	0.982222	1	0	0	0	0	0	0.05695	0.132471	0.234938	0.373712	0.594607	0.818343	0.892671	1	0	0	0	0.265439	0.309872	0.435149	0.461444	0.560979	0.758831	0.855574	1
		0	0	0	0	0.0636599	0.179999	0.388083	0.570051	0.743313	0.856734	1	0	0	0	0	0	0.0329633	0.106799	0.127486	0.235577	0.377163	0.54375	0.752053	1	0	0	0	0.120456	0.249487	0.496904	0.656355	0.801654	0.946984	0.97594	1
		0	0	0	0	0.0461725	0.0974934	0.260555	0.466907	0.655777	0.83724	1	0	0	0	0	0	0.0615157	0.129677	0.245842	0.359743	0.523735	0.6748	0.810503	1	0	0	0	0.147801	0.367348	0.477811	0.664256	0.692975	0.778098	0.951086	1
		0	0	0	0	0.0244899	0.107507	0.296961	0.496632	0.726225	0.922836	1	0	0	0	0	0.0538028	0.137776	0.258569	0.432738	0.591776	0.684582	0.807496	0.900137	1	0	0	0	0.0437371	0.186351	0.379994	0.52032	0.676711	0.822773	0.947434	1
		0	0	0	0.0362018	0.0799792	0.186007	0.308219	0.475256	0.664079	0.83956	1	0	0	0	0	0	0.150923	0.230385	0.301576	0.419454	0.618675	0.842305	0.923951	1	0	0	0.142833	0.283153	0.30496	0.410489	0.497796	0.588561	0.751292	0.902914	1
		0	0	0	0	0.0329053	0.102988	0.310338	0.519003	0.726412	0.875837	1	0	0	0	0	0.0454012	0.0678193	0.135218	0.179857	0.32312	0.421596	0.620889	0.783958	1	0	0	0	0.274797	0.277153	0.363311	0.515902	0.588183	0.704464	0.788613	1
		0	0	0	0	0.0365495	0.120282	0.325254	0.487579	0.685303	0.849595	1	0	0	0	0	0	0.0383616	0.0711237	0.0964653	0.170064	0.311757	0.468233	0.682083	1	0	0	0	0.227252	0.313788	0.482121	0.638609	0.732029	0.831255	0.934679	1
		0	0	0	0	0.0821002	0.148795	0.370833	0.517917	0.657229	0.837842	1	0	0	0	0	0	0.0375995	0.0839298	0.168339	0.354677	0.612157	0.797464	0.926433	1	0	0	0	0.126389	0.246229	0.330977	0.502377	0.647224	0.730172	0.92054	1
													0	0	0	0	0	0	0	0.0612756	0.148408	0.264273	0.456725	0.694652	1	0	0	0	0.116299	0.281389	0.461554	0.694752	0.811668	0.896122	0.992726	1
																										0	0	0	0.0649016	0.193217	0.416931	0.627652	0.740878	0.85014	0.936385	1
